# Supplementary material for: Acute melanization of silkworm hemolymph by peptidoglycans of the human commensal bacterium Cutibacterium acnes
Source: PLoS One. 2022 Sep 26;17(9):e0271420. doi: 10.1371/journal.pone.0271420 (PMC9512201; doi:10.1371/journal.pone.0271420)
Supplement: S1 Dataset — (XLSX) [file pone.0271420.s002.xlsx]

## Sheet: Figure 1
Figure 1C
2022, 07, 26	Sato E.			C.acnes NBRC107605
Time course				A600=1.1
	Time (h)		A490					Average	SD	SEM
	0		0.079	0.066	0.062	0.081	0.084	0.0744	0.00976217	0.00435811
	0.5	Saline	0.088	0.051	0.093	0.073	0.087	0.0784	0.0170235	0.00759978
	0.5	C. acnes (1.1 x 107 cells/larva)	0.216	0.375	0.289	0.132	0.331	0.2686	0.0962512	0.0429693
	1	Saline	0.124	0.082	0.084	0.102	0.092	0.0968	0.0171231	0.00764423
	1	C. acnes (1.1 x 107 cells/larva)	0.425	0.333	0.095	0.32	0.401	0.3148	0.130619	0.0583118
	2	Saline	0.099	0.079	0.075	0.113	0.107	0.0946	0.016876	0.00753394
	2	C. acnes (1.1 x 107 cells/larva)	0.265	0.279	0.325	0.122	0.3	0.2582	0.0794336	0.0354614
	3	Saline	0.104	0.101	0.107	0.091	0.107	0.102	0.00663325	0.00296127
	3	C. acnes (1.1 x 107 cells/larva)	0.371	0.14	0.498	0.361	0.483	0.3706	0.143294	0.0639707

## Sheet: Figure 2
Figure 2A
2020.11.18	Matsumoto Y. (Tateyama Y. book 3 p. 30)			C. acnes NBRC107605
				S.aureus Newman
		A490			Average
	Saline	0.138	0.101	0.119	0.119333
	C. acnes (3 x 107 cells/larva)	0.334	0.439	0.507	0.426667
	S. aureus (3 x 107 cells/larva)	0.133	0.188	0.207	0.176

## Sheet: Figure 3
Figure 3B
2021, 07,17	Sato E.
		A490					Average
	Saline	0.141	0.155	0.159	0.152		0.15175
	C. acnes (1.1 x 107 cells/larva)	0.411	0.311	0.153	0.353	0.714	0.3884
	C. acnes [Autoclaved](1.1 x 107 cells/larva)	0.331	0.257	0.186	0.271	0.4	0.289
Figure 3D
2022, 7, 23	Sato E.
		A490					Average	SD
	Saline	0.107	0.119	0.109	0.132	0.143	0.122	0.0153623
	C. acnes [Autoclaved](OD600 = 0.625)	0.197	0.205	0.175	0.185	0.276	0.2076	0.0399099
	C. acnes [Autoclaved](OD600 = 1.25)	0.182	0.181	0.271	0.229		0.21575	0.0431074
	C. acnes [Autoclaved](OD600 = 2.5)	0.328	0.52	0.294	0.189	0.374	0.341	0.12105
	C. acnes [Autoclaved](OD600 = 5.0)	0.452	0.449	0.692	0.516	0.462	0.5142	0.10303

## Sheet: Figure 4
Figure 4C
Enzyme treatment
2022, 02,07	Sato E.
		A490							Average
	Saline	0.161	0.141	0.255	0.137	0.156	0.166	0.136	0.164571
	C. acnes (autoclaved)	0.328	0.432	0.336	0.43	0.355	0.321		0.367
	C. acnes (autoclaved)+DNase, RNase, Protease	0.467	0.282	0.164	0.505	0.364			0.3564

## Sheet: Figure 5
Figure 5C
Bligh dyer treatment
2021, 10,07	Sato E.
		A490					Average
	Saline	0.117	0.119	0.126	0.139	0.129	0.126
	BD water solved (Sup)	0.206	0.187	0.101	0.17	0.201	0.173
	BD water insolved (Ppt)	0.225	0.495	0.529	0.647	0.756	0.5304

## Sheet: Figure 6
Figure 6C
Lysozyme treatment
2021, 10, 26	Sato E.
		A490						Average
	Saline	0.186	0.18	0.126	0.171	0.138	0.171	0.162
	BD ppt	0.317	0.19	0.262	0.48	0.462		0.3422
	BD ppt + lysozyme Sup	0.119	0.104	0.1	0.111			0.1085
	BD ppt + lysozyme Ppt	0.172	0.252	0.187	0.13	0.175	0.184	0.183333
Figure 6E
Lysostaphin treatment
2021, 11, 10	Sato E.
		A490						Average
	Saline	0.212	0.139	0.134	0.133	0.118		0.1472
	BD ppt	0.333	0.454	0.38	0.311	0.201	0.373	0.342
	BD ppt + lysostaphin Sup	0.108	0.117	0.118	0.109	0.105	0.125	0.113667
	BD ppt + lysostaphin Ppt	0.193	0.206	0.239	0.28	0.193		0.2222
Figure 6G
Lysozyme + lysostaphin treatment
2021, 11, 02	Sato E.
		A490						Average
	Saline	0.178	0.153	0.158	0.146	0.111	0.149	0.149167
	BD ppt	0.272	0.441	0.367	0.418			0.3745
	BD ppt + lysostaphin + lysostaphin Sup	0.116	0.087	0.094	0.09	0.122		0.1018
	BD ppt + lysostaphin + lysostaphin Ppt	0.134	0.114	0.115	0.107	0.088	0.117	0.1125

## Sheet: Spplementary Fig. 1
Supplementary Figure 1B
		C.acnes NBRC107605 (Autoclaved)
Rearing temperature		A600=1.0
2022, 7, 23	Sato E.
		A490					Average
37˚C	Saline	0.124	0.106	0.14	0.113	0.118	0.1202
37˚C	C. acnes (AC)	0.224	0.273	0.228	0.21		0.23375
27˚C	Saline	0.117	0.091	0.081	0.111	0.127	0.1054
27˚C	C. acnes (AC)	0.274	0.184	0.274			0.244

## Sheet: Supplementary Fig. 2
Supplementary Figure 2
Hemolymph		C.acnes NBRC107605 (Autoclaved)
Protein conc. (mg/ml)		A600=1.0		2022, 7, 23 Sato E. samples
2022, 8, 25	Matsumoto Y.
		Protein conc. (mg/ml)
37˚C	Saline	9
37˚C	C. acnes (AC)	11

## Sheet: Supplementary Fig. 3
Supplementary Figure 3
Peptidoglycans
2022, 8, 20, 8, 24, 8, 25	Sato E.
		A490															Average
	Saline	0.127	0.125	0.119	0.144	0.132	0.13	0.123	0.139	0.095	0.127	0.114	0.101	0.134	0.12	0.179	0.127267
	C. acnes BDppt (OD600 = 0.15)	0.239	0.431	0.41	0.489	0.226	0.207	0.147	0.272	0.189	0.119	0.165	0.314	0.184	0.208		0.257143
	S. aureus PG (OD600 = 0.15)	0.452	0.329	0.549	0.397	0.436	0.484	0.466	0.414	0.506	0.312	0.433	0.351	0.437			0.428154
	B. subtilis PG (OD600 = 0.15)	0.646	0.178	0.71	0.625	0.488	0.806	0.685	0.638	0.113	0.774	0.166	0.955	0.094	0.784		0.547286
	M. luteus PG (OD600 = 0.15)	0.104	0.109	0.109	0.103	0.113	0.13	0.141	0.134	0.109	0.11	0.123	0.097	0.082	0.086		0.110714
